# Supplementary material for: Impact of Co-Presence of Endotoxins and Microplastics on Seawater Biophysicochemical Indicators
Source: Int J Mol Sci. 2025 Jul 25;26(15):7178. doi: 10.3390/ijms26157178 (PMC12346072; doi:10.3390/ijms26157178)
Supplement: Supplementary file 1 [file ijms-26-07178-s001.zip]

Archive with 1 entries (1 files):
- ijms-3730931-supplementary.pdf
